# Supplementary material for: Genome sequence of the Chinese white wax scale insect Ericerus pela: the first draft genome for the Coccidae family of scale insects
Source: Gigascience. 2019 Sep 13;8(9):giz113. doi: 10.1093/gigascience/giz113 (PMC6743827; doi:10.1093/gigascience/giz113)
Supplement: giz113_Supplemental_Files [file giz113_supplemental_files.zip]

Archive with 9 entries (9 files):
- Supplementary Fig S1.tif
- Supplementary Fig S2.tif
- Supplementary Fig S3.tif
- Supplementary Fig S4.jpg
- Supplementary Table S1.xlsx
- Supplementary Table S2.xlsx
- Supplementary Table S3.xlsx
- Supplementary Table S4.xlsx
- Supplementary Table S5.xlsx
