# Supplementary material for: Genome sequence of the Chinese white wax scale insect Ericerus pela: the first draft genome for the Coccidae family of scale insects
Source: Gigascience. 2019 Sep 13;8(9):giz113. doi: 10.1093/gigascience/giz113 (PMC6743827; doi:10.1093/gigascience/giz113)
Supplement: giz113_Supplemental_Files [file giz113_supplemental_files.zip › Supplementary Table S1.xlsx]

## Sheet: Supplementary Table S1
Supplementary Table S1. Summary statistics of E. Pela sequencing data derived from the Illumina and Pac-bio platforms.
			Raw data		Clean data
Library insert size (bp)	Platform	Read length (bp)	Total bases (Gb)	Sequencing depth (X)	Total bases (Gb)	Sequencing depth (X)
200	HiSeq2500	125	34.17	52	32.75	50
350	HiSeq2500	125	34.49	52	33.27	50
500	HiSeq2500	125	35.66	54	32.94	50
2000	HiSeq2000	100	15.01	23	14.28	22
5000	HiSeq2000	100	13.19	20	11.77	18
10000	x-ten	151	141.14	214	121.93	184
20000	sequel		30.27	46	30.27	46
Total			303.92		277.22
Note: The sequencing depth was calculated based on the genome size of 660,870,788bp. High-quality data were obtained by filtering raw data for low-quality and duplicate reads.
