# Supplementary material for: Genome sequence of the Chinese white wax scale insect Ericerus pela: the first draft genome for the Coccidae family of scale insects
Source: Gigascience. 2019 Sep 13;8(9):giz113. doi: 10.1093/gigascience/giz113 (PMC6743827; doi:10.1093/gigascience/giz113)
Supplement: giz113_Supplemental_Files [file giz113_supplemental_files.zip › Supplementary Table S2.xlsx]

## Sheet: Supplementary Table S2
Supplementary Table S2. Statistics of genome size estimation by 17-mer analysis.
K-mer	K-mer Number	K-mer Depth	Estimated Genome Size (bp)	Used Bases	Used Reads	X
17	22122936807	28	790104885	25370340375	202962723	32.1101
Note: The genome size was estimated according to the formula: Genome size (X) = Kmers/Peak of depth.
