# Supplementary material for: Genome sequence of the Chinese white wax scale insect Ericerus pela: the first draft genome for the Coccidae family of scale insects
Source: Gigascience. 2019 Sep 13;8(9):giz113. doi: 10.1093/gigascience/giz113 (PMC6743827; doi:10.1093/gigascience/giz113)
Supplement: giz113_Supplemental_Files [file giz113_supplemental_files.zip › Supplementary Table S3.xlsx]

## Sheet: Supplementary Table S3
Supplementary Table S3. Non-coding RNA in the E. pela genome.
	Type	Copy	Average length (bp)	Total length (bp)	% of genome
	miRNA	20	78.55	1571	0.000238
	tRNA	191	76.83	14676	0.002221
rRNA	rRNA	48	141.89	6811	0.001031
	18S	21	194.38	4082	0.000618
	28S	3	108.66	326	4.9e-05
	5.8S	2	156	312	4.7e-05
	5S	22	95.04	2091	0.000316
snRNA	snRNA	45	129.77	5840	0.000884
	CD-box	18	98.11	1766	0.000267
	HACA-box	1	282	282	4.3e-05
	splicing	26	145.84	3792	0.000574
