# Supplementary material for: Genome sequence of the Chinese white wax scale insect Ericerus pela: the first draft genome for the Coccidae family of scale insects
Source: Gigascience. 2019 Sep 13;8(9):giz113. doi: 10.1093/gigascience/giz113 (PMC6743827; doi:10.1093/gigascience/giz113)
Supplement: giz113_Supplemental_Files [file giz113_supplemental_files.zip › Supplementary Table S4.xlsx]

## Sheet: Supplementary Table S4
Supplementary Table S4. Gene family contraction of the 14 species (p<0.01).
fam_id	A. mellifera	D. melanogaster	N. lugens	P. xylostella	T. castaneum	E. pela	D. noxia	D.citri	B. mori	B. tabaci	A. cerana	A. gambiae	A. pisum	H. vulgaris
5	20	12	24	48	18	7	19	12	15	15	22	11	30	16
11	0	0	5	7	33	0	4	15	2	1	0	0	13	130
14	4	2	32	3	2	2	33	3	1	53	8	3	41	2
46	2	4	7	4	13	1	7	9	12	13	3	4	33	1
131	3	1	2	2	7	0	2	7	3	13	3	1	6	12
