# Supplementary material for: Genome sequence of the Chinese white wax scale insect Ericerus pela: the first draft genome for the Coccidae family of scale insects
Source: Gigascience. 2019 Sep 13;8(9):giz113. doi: 10.1093/gigascience/giz113 (PMC6743827; doi:10.1093/gigascience/giz113)
Supplement: giz113_Supplemental_Files [file giz113_supplemental_files.zip › Supplementary Table S5.xlsx]

## Sheet: Supplementary Table S5
Supplementary Table S5. Gene family expansion of the 14 species (p<0.01).
fam_id	A. mellifera	D. melanogaster	N. lugens	P. xylostella	T. castaneum	E. pela	D. noxia	D.citri	B. mori	B. tabaci	A. cerana	A. gambiae	A. pisum	H. vulgaris
3	1	1	1	0	1	1	16	2	1	1	1	0	293	2
40	0	0	26	0	11	15	3	1	0	3	0	0	10	51
50	0	0	15	0	16	33	10	0	0	7	0	0	25	1
111	0	0	0	0	1	10	3	0	0	1	0	0	2	62
220	1	0	0	0	5	10	8	1	0	3	1	0	4	21
250	1	1	0	7	10	28	1	0	2	1	0	0	0	1
274	0	0	5	0	13	7	4	0	2	0	0	0	0	20
294	0	0	1	1	0	23	3	1	0	2	0	0	4	11
692	0	0	0	0	7	12	2	0	0	2	0	0	2	9
752	1	1	2	0	1	20	1	1	1	1	1	1	1	1
901	0	0	2	0	0	6	1	1	2	1	0	1	6	11
999	0	0	0	0	0	30	0	0	0	0	0	0	0	1
1185	0	0	18	0	0	7	1	0	0	0	0	0	2	1
1304	0	0	3	0	0	11	1	1	2	1	0	0	5	4
1859	0	0	15	0	0	6	1	0	0	0	0	0	2	1
1882	1	1	1	0	1	4	1	1	2	2	5	1	1	1
2358	0	0	0	1	3	11	0	1	0	2	0	0	3	2
2784	0	0	2	0	13	5	0	0	0	0	0	0	1	1
3587	0	0	1	1	0	10	0	0	0	4	0	0	3	1
4110	0	0	0	0	1	9	1	0	0	0	0	0	5	3
6925	0	0	0	0	4	8	0	1	0	0	0	0	0	2
